# Supplementary material for: Genome-Wide Analysis of Specific PfR2R3-MYB Genes Related to Paulownia Witches’ Broom
Source: Genes (Basel). 2022 Dec 20;14(1):7. doi: 10.3390/genes14010007 (PMC9858720; doi:10.3390/genes14010007)
Supplement: Supplementary file 1 [file genes-14-00007-s001.zip]

Archive with 9 entries (9 files):
- Supplementary Materials Figure S1.tif
- Supplementary Materials Figure S2.tif
- Supplementary Materials Figure S3.tif
- Supplementary Materials Tables S1.pdf
- Supplementary Materials Tables S2.pdf
- Supplementary Materials Tables S4.xlsx
- Supplementary Materials Tables S5.pdf
- Supplementary Materials Tables S6.pdf
- Supplementary Materials Tables S7.xls
