# Supplementary material for: Genome-Wide Analysis of Specific PfR2R3-MYB Genes Related to Paulownia Witches’ Broom
Source: Genes (Basel). 2022 Dec 20;14(1):7. doi: 10.3390/genes14010007 (PMC9858720; doi:10.3390/genes14010007)
Supplement: Supplementary file 1 [file genes-14-00007-s001.zip › Supplementary Materials Tables S4.xlsx]

## Sheet: Table1
Supplementary table S4. List of 192 identified P. fortunei R2R3 MYB transcription factors.
MYB ID	MYB Type	MYB ID	MYB Type	MYB ID	MYB Type
Paulownia_LG7G000684	R1	Paulownia_LG1G000802	R2R3	Paulownia_LG13G000560	R3
Paulownia_LG8G001033	R1	Paulownia_LG1G000867	R2R3	Paulownia_LG18G000808	R3
Paulownia_LG2G001395	R1	Paulownia_LG1G000885	R2R3	Paulownia_LG2G001326	R3
Paulownia_LG9G000840	R1	Paulownia_LG0G000043	R2R3	Paulownia_LG0G000250	R3
Paulownia_LG12G000881	R1	Paulownia_LG0G000230	R2R3	Paulownia_LG18G000268	R3
Paulownia_WTDBG01340G000002	R1	Paulownia_LG0G000419	R2R3	Paulownia_LG7G001502	R3
Paulownia_LG18G001202	R1	Paulownia_LG0G000672	R2R3
Paulownia_WTDBG01340G000003	R1	Paulownia_LG0G000840	R2R3
Paulownia_WTDBG01340G000004	R1	Paulownia_LG0G001590	R2R3
Paulownia_LG6G000664	R1	Paulownia_LG0G001904	R2R3
Paulownia_LG19G000518	R1	Paulownia_LG2G000207	R2R3
Paulownia_LG11G000681	R1	Paulownia_LG2G000208	R2R3
Paulownia_LG4G000051	R1	Paulownia_LG2G000288	R2R3
Paulownia_LG5G000914	R1	Paulownia_LG2G000521	R2R3
Paulownia_LG18G000191	R1	Paulownia_LG2G000709	R2R3
Paulownia_LG6G000387	R1	Paulownia_LG2G001188	R2R3
Paulownia_LG4G001005	R1	Paulownia_LG2G001328	R2R3
Paulownia_LG11G000295	R1	Paulownia_LG3G000069	R2R3
Paulownia_LG6G000116	R1	Paulownia_LG3G000553	R2R3
Paulownia_LG3G001458	R1	Paulownia_LG3G000878	R2R3
Paulownia_LG13G001015	R1	Paulownia_LG3G001030	R2R3
Paulownia_LG6G001252	R1	Paulownia_LG3G001206	R2R3
Paulownia_LG2G000747	R1	Paulownia_LG3G001325	R2R3
Paulownia_LG18G001026	R1	Paulownia_LG4G000458	R2R3
Paulownia_LG3G001358	R1	Paulownia_LG4G000782	R2R3
Paulownia_LG0G000154	R1	Paulownia_LG4G001152	R2R3
Paulownia_LG6G000361	R1	Paulownia_LG4G001329	R2R3
Paulownia_LG13G000832	R1	Paulownia_LG5G000219	R2R3
Paulownia_LG7G001560	R1	Paulownia_LG5G000372	R2R3
Paulownia_LG7G000903	R1	Paulownia_LG5G000622	R2R3
Paulownia_LG6G001359	R1	Paulownia_LG5G000817	R2R3
Paulownia_LG1G000327	R1	Paulownia_LG5G000892	R2R3
Paulownia_LG14G000500	R1	Paulownia_LG5G000913	R2R3
Paulownia_LG9G000338	R1	Paulownia_LG5G000915	R2R3
Paulownia_LG19G000841	R1	Paulownia_LG5G000961	R2R3
Paulownia_LG11G000746	R1	Paulownia_LG5G001256	R2R3
Paulownia_LG5G000989	R1	Paulownia_LG5G001353	R2R3
Paulownia_LG8G000662	R1	Paulownia_LG5G001363	R2R3
Paulownia_LG13G000096	R1	Paulownia_LG5G001379	R2R3
Paulownia_LG12G000988	R1	Paulownia_LG5G001432	R2R3
Paulownia_LG9G000602	R1	Paulownia_LG5G001535	R2R3
Paulownia_LG0G001533	R1	Paulownia_LG5G001541	R2R3
Paulownia_LG9G001263	R1	Paulownia_LG5G001628	R2R3
Paulownia_LG4G000501	R1	Paulownia_LG7G000084	R2R3
Paulownia_LG1G000282	R1	Paulownia_LG7G000249	R2R3
Paulownia_LG2G000797	R1	Paulownia_LG7G000282	R2R3
Paulownia_LG8G001924	R1	Paulownia_LG7G000292	R2R3
Paulownia_LG4G001053	R1	Paulownia_LG7G000293	R2R3
Paulownia_LG8G001434	R1	Paulownia_LG7G000468	R2R3
Paulownia_LG16G000279	R1	Paulownia_LG7G000770	R2R3
Paulownia_LG8G001433	R1	Paulownia_LG7G000814	R2R3
Paulownia_LG16G000759	R1	Paulownia_LG7G001038	R2R3
Paulownia_LG8G000867	R1	Paulownia_LG7G001184	R2R3
Paulownia_LG1G000963	R1	Paulownia_LG6G000128	R2R3
Paulownia_LG2G001093	R1	Paulownia_LG6G000225	R2R3
Paulownia_LG16G000048	R1	Paulownia_LG6G000269	R2R3
Paulownia_LG3G000944	R1	Paulownia_LG6G000458	R2R3
Paulownia_LG6G001392	R1	Paulownia_LG6G001343	R2R3
Paulownia_LG2G001211	R1	Paulownia_LG6G001386	R2R3
Paulownia_LG10G000085	R1	Paulownia_LG8G000013	R2R3
Paulownia_LG17G000134	R1	Paulownia_LG8G000599	R2R3
Paulownia_LG19G000086	R1	Paulownia_LG8G000927	R2R3
Paulownia_LG3G000947	R1	Paulownia_LG8G000997	R2R3
Paulownia_LG8G001283	R1	Paulownia_LG8G001506	R2R3
Paulownia_LG1G000737	R1	Paulownia_LG8G001508	R2R3
Paulownia_LG14G000396	R1	Paulownia_LG8G001510	R2R3
Paulownia_LG9G000759	R1	Paulownia_LG8G001516	R2R3
Paulownia_LG2G001444	R1	Paulownia_LG8G001572	R2R3
Paulownia_LG17G000771	R1	Paulownia_LG9G000403	R2R3
Paulownia_LG11G000836	R1	Paulownia_LG9G000404	R2R3
Paulownia_LG7G000611	R1	Paulownia_LG9G000406	R2R3
Paulownia_LG18G000598	R1	Paulownia_LG9G000855	R2R3
Paulownia_LG3G000948	R1	Paulownia_LG9G000973	R2R3
Paulownia_LG16G001043	R1	Paulownia_LG10G000032	R2R3
Paulownia_LG7G000424	R1	Paulownia_LG10G000082	R2R3
Paulownia_LG14G000193	R1	Paulownia_LG10G000355	R2R3
Paulownia_LG19G000583	R1	Paulownia_LG10G000388	R2R3
Paulownia_LG13G000071	R1	Paulownia_LG10G000389	R2R3
Paulownia_LG5G001130	R1	Paulownia_LG10G000430	R2R3
Paulownia_LG3G001070	R1	Paulownia_LG10G001062	R2R3
Paulownia_LG8G000892	R1	Paulownia_LG10G001105	R2R3
Paulownia_LG16G001225	R1	Paulownia_LG10G001365	R2R3
Paulownia_LG7G000656	R1	Paulownia_LG10G001370	R2R3
Paulownia_LG16G000777	R1	Paulownia_LG10G001524	R2R3
Paulownia_LG0G001682	R1	Paulownia_LG12G000038	R2R3
Paulownia_LG1G000659	R1	Paulownia_LG12G000233	R2R3
Paulownia_LG18G000450	R1	Paulownia_LG12G000384	R2R3
Paulownia_LG7G000820	R1	Paulownia_LG12G000483	R2R3
Paulownia_LG3G000212	R1	Paulownia_LG12G000671	R2R3
Paulownia_LG8G000615	R1	Paulownia_LG12G000796	R2R3
Paulownia_LG8G000866	R1	Paulownia_LG11G000146	R2R3
Paulownia_LG7G000278	R1	Paulownia_LG11G000237	R2R3
Paulownia_LG16G000757	R1	Paulownia_LG11G000431	R2R3
Paulownia_LG9G000443	R1	Paulownia_LG11G000525	R2R3
Paulownia_LG19G000515	R1	Paulownia_LG11G000585	R2R3
Paulownia_LG7G000815	R1	Paulownia_LG11G000721	R2R3
Paulownia_LG0G000606	R1	Paulownia_LG11G000791	R2R3
Paulownia_LG4G001081	R1	Paulownia_LG11G000921	R2R3
Paulownia_LG2G000424	R1	Paulownia_LG11G000981	R2R3
Paulownia_LG9G000925	R1	Paulownia_LG11G000996	R2R3
Paulownia_LG19G000423	R1	Paulownia_LG11G001072	R2R3
		Paulownia_LG13G000074	R2R3
		Paulownia_LG13G000111	R2R3
		Paulownia_LG13G000788	R2R3
		Paulownia_LG13G000910	R2R3
		Paulownia_LG13G000946	R2R3
		Paulownia_LG13G001006	R2R3
		Paulownia_LG15G000372	R2R3
		Paulownia_LG15G000984	R2R3
		Paulownia_LG15G001029	R2R3
		Paulownia_LG15G001074	R2R3
		Paulownia_LG15G001153	R2R3
		Paulownia_LG16G000157	R2R3
		Paulownia_LG16G000162	R2R3
		Paulownia_LG16G000742	R2R3
		Paulownia_LG16G000801	R2R3
		Paulownia_LG16G000857	R2R3
		Paulownia_LG16G001109	R2R3
		Paulownia_LG14G000136	R2R3
		Paulownia_LG14G000379	R2R3
		Paulownia_LG14G000391	R2R3
		Paulownia_LG14G000438	R2R3
		Paulownia_LG14G000712	R2R3
		Paulownia_LG18G000728	R2R3
		Paulownia_LG18G000924	R2R3
		Paulownia_LG18G001019	R2R3
		Paulownia_LG18G001150	R2R3
		Paulownia_LG17G000049	R2R3
		Paulownia_LG17G000125	R2R3
		Paulownia_LG17G000576	R2R3
		Paulownia_LG17G000624	R2R3
		Paulownia_LG17G000682	R2R3
		Paulownia_LG19G000304	R2R3
		Paulownia_LG19G000353	R2R3
		Paulownia_LG19G000502	R2R3
		Paulownia_LG19G000573	R2R3
		Paulownia_LG19G000796	R2R3
		Paulownia_LG19G000797	R2R3
