# Supplementary material for: Genome-Wide Analysis of Specific PfR2R3-MYB Genes Related to Paulownia Witches’ Broom
Source: Genes (Basel). 2022 Dec 20;14(1):7. doi: 10.3390/genes14010007 (PMC9858720; doi:10.3390/genes14010007)
Supplement: Supplementary file 1 [file genes-14-00007-s001.zip › Supplementary Materials Tables S7.xls]

## Sheet: Sheet2
Supplement table S7 26 PfR2R3-MYBs genes responded to phytoplasma infestation in PF versus PFI
Gene ID	PF-1 Count	PF-2 Count	PF-3 Count	PFI-1 Count	PFI-2 Count	PFI-3 Count	PF-1 FPKM	PF-2 FPKM	PF-3 FPKM	PFI-1 FPKM	PFI-2 FPKM	PFI-3 FPKM	FDR	log2FC	regulated
PfR2R3-MYB106	61	70	48	24	15	34	1.4148	1.43995	0.978352	0.476261	0.309145	0.670577	0.00043009	-1.2905	down
PfR2R3-MYB112	69	57	44	319	300	313	3.30415	3.07106	2.3206	17.4757	16.8385	17.2604	1.38816e-39	2.45845	up
PfR2R3-MYB116	177	139	185	23	14	14	5.65522	4.5505	6.03394	0.747947	0.474273	0.459392	2.58141e-30	-3.29289	down
PfR2R3-MYB118	153	122	115	31	69	31	4.9555	3.60148	3.46641	1.12138	2.34549	1.05234	3.04914e-07	-1.56976	down
PfR2R3-MYB12	40	43	38	8	5	8	1.09525	1.15159	1.03155	0.226201	0.152349	0.228188	2.03746e-07	-2.52311	down
PfR2R3-MYB122	397	376	404	154	199	194	4.11297	3.86851	4.33268	1.7335	2.22911	2.39829	3.95204e-16	-1.10173	down
PfR2R3-MYB128	372	365	392	132	115	119	13.5943	13.8978	14.7357	5.02955	4.45763	4.58119	2.67631e-27	-1.62155	down
PfR2R3-MYB130	962	809	871	403	350	441	34.2139	31.3179	32.7003	14.6998	12.2377	16.5202	2.49054e-21	-1.14226	down
PfR2R3-MYB15	42	34	45	73	73	110	1.22576	1.06776	1.16382	1.79689	1.85674	3.23195	0.000506416	1.08472	up
PfR2R3-MYB16	313	325	299	77	94	71	8.89573	9.44268	8.41895	2.15559	2.50486	2.00479	4.9057e-29	-1.94925	down
PfR2R3-MYB17	57	29	2	168	178	143	2.03517	1.93144	0.65556	5.9997	7.84256	4.72734	5.47399e-15	2.47809	up
PfR2R3-MYB18	76	75	62	285	292	311	3.73186	3.94994	3.16809	14.4354	15.2953	16.0968	8.79604e-30	2.0634	up
PfR2R3-MYB24	164	159	163	488	476	502	7.17582	7.4097	7.41021	22.2757	22.538	23.1382	1.15793e-35	1.59649	up
PfR2R3-MYB26	2798	2694	2700	843	832	822	98.2895	100.553	98.2599	32.4908	33.3122	33.5762	6.32541e-229	-1.71037	down
PfR2R3-MYB31	204	216	222	514	442	525	5.47783	6.19517	6.26986	15.5194	13.5774	16.0425	7.50629e-24	1.2095	up
PfR2R3-MYB39	128	154	118	567	543	569	4.5423	5.61873	4.27193	20.079	19.5191	20.2729	4.18314e-60	2.07321	up
PfR2R3-MYB49	398	354	393	43	82	93	13.2623	11.8887	13.5839	1.53485	2.7365	3.16763	2.33375e-47	-2.38905	down
PfR2R3-MYB55	25	14	24	49	54	49	0.723837	0.395883	0.690689	1.12951	1.40103	1.17492	0.00110251	1.27428	up
PfR2R3-MYB61	212	207	207	65	64	65	7.01576	7.08408	7.01053	2.20969	2.20514	2.22626	5.66107e-16	-1.68646	down
PfR2R3-MYB74	473	372	393	117	143	142	17.61	14.4348	15.2111	4.39865	5.65427	5.65501	9.19216e-20	-1.619	down
PfR2R3-MYB76	13	24	36	209	214	212	0.553859	1.05339	1.50426	8.43724	8.8597	8.65818	3.02609e-36	3.12439	up
PfR2R3-MYB80	5928	5556	5932	1771	1594	1554	196.786	193.894	204.576	67.1595	61.2641	59.6246	3.99825e-219	-1.82038	down
PfR2R3-MYB81	27	27	24	94	85	94	1.27759	1.44283	1.26748	4.90439	4.57928	4.95615	1.99133e-08	1.81098	up
PfR2R3-MYB84	29	45	62	136	89	102	1.15023	1.90924	2.27508	5.89992	3.97376	3.9664	0.0001596	1.26907	up
PfR2R3-MYB3	90	85	56	5	6	2	1.98569	1.94269	1.42972	0.131078	0.167928	0.0573158	5.1641e-17	-4.14742	down
PfR2R3-MYB5	188	224	193	36	45	46	4.76419	5.93839	5.05404	1.13013	1.41926	1.38818	8.1921e-23	-2.24832	down
